# Supplementary material for: Oxytocin improves behavioral and electrophysiological deficits in a novel Shank3-deficient rat
Source: eLife. 2017 Jan 31;6:e18904. doi: 10.7554/eLife.18904 (PMC5283828; doi:10.7554/eLife.18904)
Supplement: Supplementary file 1. — DOI: http://dx.doi.org/10.7554/eLife.18904.015 [file elife-18904-supp1.xlsx]

## Sheet: Sheet1
Supplementray File 1. Summary of developmental phenotyping, behavioral assessments, oxytocin treatments, and electrophysiology analysis
Assay	Measurement	Genotype	N	Value ± variance	Statistical test and P value	Figure
Neonatal and physiological assesments				Mean ± s.e.m
Milk content score at P4-5	Score (1 - 3)	WT	9	2.61 ± 0.18	one-way ANOVA, ns	NA
		Het	15	2.8 ± 0.08
		KO	12	2.83 ± 0.07
Milk content score at P10-11	Score (1 - 3)	WT	9	2.94 ± 0.06	one-way ANOVA, ns	NA
		Het	15	2.97 ± 0.03
		KO	12	2.79 ± 0.1
Body weight at P2-3	Grams	WT	9	10.75 ± 1.22	one-way ANOVA, ns	NA
		Het	15	9.94 ± 0.64
		KO	12	9.84 ± 0.34
Body weight at P4-5	Grams	WT	9	14.83 ± 1.6	one-way ANOVA, ns	NA
		Het	15	13.36 ± 0.87
		KO	12	13.15 ± 0.48
Body weight at P6-7	Grams	WT	9	19.16 ± 2.00	one-way ANOVA, ns	NA
		Het	15	17.70± 1.14
		KO	12	17.09 ± 0.67
Body weight at P10-11	Grams	WT	9	31.55 ± 2.14	one-way ANOVA, ns	NA
		Het	15	29.44 ± 1.29
		KO	12	29.37 ± 0.85
Body weight at P12-13	Grams	WT	9	37.97 ± 2.21	one-way ANOVA, ns	NA
		Het	15	36.92 ± 1.41
		KO	12	34.99 ± 1.42
Body weight at P14-15	Grams	WT	9	44.55 ± 1.65	one-way ANOVA, ns	NA
		Het	15	42.17 ± 1.51
		KO	12	42.95 ± .96
Body weight at P16-17	Grams	WT	9	50.93 ± 2.56	one-way ANOVA, ns	NA
		Het	15	45.87 ± 1.76
		KO	12	46.13 ± 0.88
Body weight at P18-19	Grams	WT	9	58.30 ± 2.92	one-way ANOVA, ns	NA
		Het	15	54.02 ± 2.09
		KO	12	52.76 ± 3.62
Axial body temperature at P7	D temperature (C)	WT	9	1.67 ± 0.15	one-way ANOVA, ns	NA
		Het	15	1.49 ± 0.01
		KO	12	1.55 ± 0.08
Axial body temperature at P15	D temperature (C)	WT	9	0.16 ± 0.05	one-way ANOVA, ns	NA
		Het	15	0.31 ± 0.06
		KO	12	0.28 ± 0.06
Geotaxis at P7	Time (s)	WT	9	32.33± 5.51	one-way ANOVA, ns	NA
		Het	15	29.40 ± 5.03
		KO	12	30.08 ± 4.52
Geotaxis at P15	Time (s)	WT	9	6.78 ± 1.05	one-way ANOVA, ns	NA
		Het	15	11.07 ± 3.56
		KO	12	11.92 ± 2.31
Righting reflex at P7	Percent of trials completed	WT	9	7.67 ± 0.60	one-way ANOVA, ns	NA
		Het	15	8.20 ± 0.65
		KO	12	7.25 ± 0.73
Righting reflex at P15	Percent of trials completed	WT	9	10 ± 0.00	one-way ANOVA, ns	NA
		Het	15	9.73 ± 0.21
		KO	12	10.00 ± 0.00
Rearing at P7	Count	WT	9	0.11± 0.11	one-way ANOVA, ns	NA
		Het	15	0.00 ± 0.00
		KO	12	0.167 ± 0.11
Rearing at P15	Count	WT	9	5.78 ± 1.10	one-way ANOVA, ns	NA
		Het	15	3.93 ± 0.69
		KO	12	5.17 ± 1.30
Square crossing at P7	Count	WT	9	28.78 ± 5.02	one-way ANOVA, ns	NA
		Het	15	28.5 ± 3.46
		KO	12	24.6 ± 3.65
Square crossing at P15	Count	WT	9	34.44 ± 4.8	one-way ANOVA, ns	NA
		Het	15	35 ± 3.65
		KO	12	43.42 ± 2.98
Ultrasonic vocalization at P7	Count	WT	9	218.78± 27.17	one-way ANOVA, ns	NA
		Het	15	174.87 ± 28.68
		KO	12	216.17 ± 31.17
Ultrasonic vocalizations at P15	Count	WT	9	60.00 ± 10.41	one-way ANOVA, ns	NA
		Het	15	48.20 ± 8.64
		KO	12	48.92 ± 13.71
Sniffing at P15	Count	WT	9	3.22 ± 1.04	one-way ANOVA, ns	NA
		Het	15	6.13 ± 1.09
		KO	12	6.17 ± 1.39
Grooming at P15	Count	WT	9	1.78 ± 0.49	one-way ANOVA, ns	NA
		Het	15	1.33 ± 0.21
		KO	12	1.00 ± 0.35
Stretch attempts	Count	WT	9	0.22 ± 0.22	one-way ANOVA, ns	NA
		Het	15	0.2 ± 0.145
		KO	12	0.25 ± 0.13
Elevated plus maze
Open Arm	Distance moved (in)	WT	9	359.6 ± 89.5	one-way ANOVA, ns	NA
		Het	10	364.9 ± 62.7
		KO	9	320.0 ± 65.2
Open arm	Total time (sec)	WT	9	71.2 ± 16.4	one-way ANOVA, ns	NA
		Het	10	64.1 ± 12.3
		KO	9	57.2 ± 10.8
Open arm	Number of entries	WT	9	9.6 ± 1.7	one-way ANOVA, ns	NA
		Het	10	10.9 ± 1.3
		KO	9	11.6 ± 1.3
Closed arm	Distance moved (in)	WT	9	1028.6 ± 95.8	one-way ANOVA, ns	NA
		Het	10	1081.7 ± 73.5
		KO	9	1040.1 ± 36.9
Closed arm	Total time (sec)	WT	9	167.7 ± 18.3	one-way ANOVA, ns	NA
		Het	10	156.2 ± 9.9
		KO	9	169.9 ± 8.8
Open + Closed	Total Distance moved	WT	9	1388.1 ± 30.5	one-way ANOVA, ns	NA
		Het	10	1446.6 ± 62.6
		KO	9	1360.1 ± 37.0
Open + Closed	Total number enteries	WT	9	28.7 ± 1.8	one-way ANOVA, ns	NA
		Het	10	38.6 ± 3.5
		KO	9	33.9 ± 1.7
Open arm	Percent of session time	WT	9	30.2 ± 7.1	one-way ANOVA, ns	NA
		Het	10	28.6 ± 4.7
		KO	9	24.7 ± 4.3
Behavioral Assesments
Short-term social discrimination test				Mean ± s.e.m
Familiar	Investigation time (s)	WT	12	31.42 ± 4.18	paired t-test, ***p<0.001	2A
Unfamiliar				117.08 ± 10.85
RDI	Unfamiliar-Familiar/ Unfamiliar+Familiar			0.57 ± 0.04	one-way ANOVA, ns
Total exploration	Time (s)			148.5 ± 12.88	one-way ANOVA, ns	2-S1D
Familiar	Investigation time (s)	Het	13	24.85 ± 4.06	sign test, **p<0.01
Unfamiliar				92.15 ± 14.22
RDI	Unfamiliar-Familiar/ Unfamiliar+Familiar			0.56 ± 0.06	one-way ANOVA, ns
Total exploration	Time (s)			117.00 ± 15.2	one-way ANOVA, ns	2-S1D
Familiar	Investigation time (s)	KO	9	33.89 ± 5.50	paired t-test, ***p<0.001
Unfamiliar				122.33 ± 14.06
RDI	Unfamiliar-Familiar/ Unfamiliar+Familiar			0.58 ± 0.06	one-way ANOVA, ns
Total exploration	Time (s)			156.22 ± 17.25	one-way ANOVA, ns	2-S1D
Long-term social discrimination (Cohort 1)						NA
Familiar	Investigation time (s)	WT	22	39.32 ± 3.41	paired t-test, ***p<0.001
Unfamiliar				93.14 ± 8.85
RDI	Unfamiliar-Familiar/ Unfamiliar+Familiar			0.35 ± 0.07	one-way ANOVA, *p<0.05
Familiar	Investigation time (s)	Het	20	63.05 ± 8.93	paired t-test, ns
Unfamiliar				72.55 ± 8.45
RDI	Unfamiliar-Familiar/ Unfamiliar+Familiar			0.09 ± 0.08	Tukey HSD, *p<0.05(vs. WT)
Familiar	Investigation time (s)	KO	11	69.45 ± 11.76	paired t-test, ns
Unfamiliar				69.61± 8.04
RDI	Unfamiliar-Familiar/ Unfamiliar+Familiar			0.04 ± 0.11	Tukey HSD, *p<0.05 (vs. WT)
Long-term social discrimination (Cohort 2)						NA
Familiar	Investigation time (s)	WT	9	67.22 ± 10.69	paired t-test, ***p<0.001
Unfamiliar				124.44 ± 16.17
RDI	Unfamiliar-Familiar/ Unfamiliar+Familiar			0.27 ± 0.11	one-way ANOVA, *p<0.05
Familiar	Investigation time (s)	Het	17	81.94 ± 7.32	paired t-test, ns
Unfamiliar				89.29 ± 6.97
RDI	Unfamiliar-Familiar/ Unfamiliar+Familiar			0.04 ± 0.07	Tukey HSD, *p<0.05(vs. WT)
Familiar	Investigation time (s)	KO	14	92.00 ± 6.05	paired t-test, ns
Unfamiliar				83.71± 7.68
RDI	Unfamiliar-Familiar/ Unfamiliar+Familiar			-0.06 ± 0.05	Tukey HSD, *p<0.05 (vs. WT)
Long-term social discrimination (Cohort 1+2)						2B
Familiar	Investigation time (s)	WT	31	49.08 ± 4.47	paired t-test, ***p<0.001
Unfamiliar				103.37 ± 8.12
RDI	Unfamiliar-Familiar/ Unfamiliar+Familiar			0.33 ± 0.06
Total exploration	Time (s)			149.65 ± 8.27	one-way ANOVA, ns	2-S1D
Familiar	Investigation time (s)	Het	37	75.80 ± 6.02	paired t-test, ns
Unfamiliar				77.22 ± 5.68
RDI	Unfamiliar-Familiar/ Unfamiliar+Familiar			0.07 ± 0.05	Tukey HSD, **p<0.01(vs. WT)
Total exploration	Time (s)			148.90 ± 9.03	one-way ANOVA, ns	2-S1D
Familiar	Investigation time (s)	KO	25	92.00 ± 6.05	paired t-test, ns
Unfamiliar				83.71 ± 5.64
RDI	Unfamiliar-Familiar/ Unfamiliar+Familiar			-0.02 ± 0.06	Tukey HSD, ***p<0.001 (vs. WT)
Total exploration	Time (s)			157.25 ± 8.72	one-way ANOVA, ns	2-S1D
Object location dependent memory
Familiar	Investigation time (s)	WT	12	32.83 ± 5.44	paired t-test, ***p<0.001	2C
Novel				61.67 ± 7.59
RDI	Novel -Familiar / Novel +Familiar			0.36 ± 0.08	one-way ANOVA, ns
Familiar	Investigation time (s)	Het	12	24.25 ± 5.67	Sign test, **p<0.01
Novel				45.67 ± 5.25
RDI	Novel -Familiar / Novel +Familiar			0.34 ± 0.06	one-way ANOVA, ns
Familiar	Investigation time (s)	KO	12	32.33 ± 4.26	Sign test, *p<0.05
Novel				48.58 ± 5.93
RDI	Novel -Familiar / Novel +Familiar			0.20 ± 0.08	one-way ANOVA, ns
Contextual fear memory
Acquisition	Percent of time freezing	WT	12	50.48 ± 7.89	one-way ANOVA, ns	2D
Retrieval				78.09 ± 4.89
Acquisition	Percent of time freezing	Het	12	47.72 ± 6.48	one-way ANOVA, ns
Retrieval				68.43 ± 7.50
Acquisition	Percent of time freezing	KO	6	31.72 ± 9.17	one-way ANOVA, ns
Retrieval				72.30 ± 7.80
Social preference test				Mean ± s.e.m
Object	Investigation time (s)	WT	12	37.08 ± 5.93	paired t-test, ***p<0.001	2-S1A
Social				122.83 ± 8.22
RDI	Social-Object/ Social+Object			0.54 ± 0.06	one-way ANOVA, ns
Object	Investigation time (s)	Het	12	22.33 ± 5.71	paired t-test, ***p<0.001
Social				102.92 ± 14.96
RDI	Social-Object/ Social+Object			0.56 ± 0.08	one-way ANOVA, ns
Object	Investigation time (s)	KO	11	40.63 ± 7.15	paired t-test, ***p<0.001
Social				152.18 ± 15.25
RDI	Social-Object/ Social+Object			0.56 ± 0.08	one-way ANOVA, ns
Free social interaction
Social interactions	Investigation time (s)	WT	9	91.00 ± 3.58	one-way ANOVA, ns	N/A
		Het	10	90.89 ± 7.21
		KO	9	94.73 ± 4.96
Juvenile social play
Social play	Count	WT	11	7.90 ± 3.14	t-test, ns	2-S1B
		KO	9	6.11 ± 2.18
Total social behavior	Count	WT	11	41.90 ± 3.41	t-test, ns	2-S1B
		KO	9	42.05 ± 3.86
Total non-social behavior	Count	WT	11	18.27 ± 0.94	t-test, ns	2-S1B
		KO	9	17.39 ± 0.97
Approaching	Count	WT	11	10.27 ± 1.44	t-test, ns	NA
		KO	9	9.83 ± 2.14
Chasing	Count	WT	11	3.23 ± 0.75	t-test, ns	NA
		KO	9	4.67 ± 1.41
Crawling	Count	WT	11	11.09 ± 2.28	t-test, ns	NA
		KO	9	9.94 ± 2.59
Nape attacking	Count	WT	11	5.32 ± 2.42	t-test, ns	NA
		KO	9	3.56 ± 1.48
Pinning	Count	WT	11	0.54 ± 0.40	t-test, ns	NA
		KO	9	1.11 ± 0.65
Boxing	Count	WT	11	1.45 ± 0.45	t-test, ns	NA
		KO	9	1.00 ± 0.44
Social anogenital sniffing	Count	WT	11	12.55 ± 1.3	t-test, ns	NA
		KO	9	13.72 ± 1.23
Social body sniffing	Count	WT	11	14.77 ± 0.96	t-test, ns	NA
		KO	9	14.83 ± 1.28
Social licking	Count	WT	11	0.18 ± 0.10	t-test, ns	NA
		KO	9	0.00 ± 0.00
Social grooming	Count	WT	11	4.14 ± 0.97	t-test, ns	NA
		KO	9	3.67 ± 0.85
Cage sniffing	Count	WT	11	17.95 ± 0.91	t-test, ns	NA
		KO	9	17.28 ± 0.92
Cage licking	Count	WT	11	0.32 ± 0.12	t-test, ns	NA
		KO	9	0.11 ± 0.07
Self Grooming	Count	WT	11	2.81 ± 0.58	t-test, ns	NA
		KO	9	2.88 ± 0.34
Habituation-dishabituation social recognition
Encounter 1	Investigation time (s)	WT	11	130.64 ± 18.57	repeated-measures ANOVA, ***p<0.001	2-S1C
Encounter 2				98.64 ± 15.95
Encounter 3				79.90 ± 11.36
Encounter 4 vs. Encounter 1	Investigation time (s)			50.55 ± 6.89	paired t-test, **p<0.01
Encounter 5 vs. Encounter 4				139.82 ± 21.48	paired t-test, **p<0.01
Encounter 1	Investigation time (s)	Het	11	106.00 ± 18.84	Friedman test, ***p<0.001	2-S1C
Encounter 2				72.55 ± 15.73
Encounter 3				46.45 ± 13.39
Encounter 4 vs. Encounter 1	Investigation time (s)			40.09 ± 17.30	paired t-test, ***p<0.001
Encounter 5 vs. Encounter 4				118.91 ± 22.29	paired t-test, ***p<0.001
Encounter 1	Investigation time (s)	KO	10	152.50 ± 15.67	repeated-measures ANOVA, **p<0.01	2-S1C
Encounter 2				142.70 ± 15.71
Encounter 3				89.20 ± 19.19
Encounter 4 vs. Encounter 1	Investigation time (s)			95.10 ± 21.41	paired t-test, *p<0.05
Encounter 5 vs. Encounter 4		KO		146.7 ± 16.54	paired t-test, *p<0.05
5-CSRT				Median, interquartile range(75%-25%)
1 s light cues	Percent of trials correct	WT	10	77.67 (83.75-70.62)	Wilcoxon rank sum test	3A
*note that data is pooled across sessions for rank tests		Het	13	66.17 (69.92-64.04)	**p<0.01 vs. WT
		KO	12	64.33 (68.67-56.67)	**p<0.01 vs. WT
	Percent of trials incorrect	WT	10	11.42 (13.54-8.75)		3B
		Het	13	15.5 (17.5-13.29)	*p<0.05 vs. WT
		KO	12	14.83 (19-13.33)	*p<0.05 vs. WT
	Percent of trials omitted	WT	10	12 (15.83-7.29)		3C
		Het	13	18.33 (26.99-14.46)	*p<0.05 vs. WT
		KO	12	21.67 (24.33-13.67)	*p<0.05 vs. WT
	Latency (s) on correct trials	WT	10	0.74 (0.79-0.7)		3D
		Het	13	0.84 (0.99-0.74)	*p<0.05 vs. WT
		KO	12	0.84 (0.93-0.74)	*p<0.05 vs. WT
	Latency to reward retrieval (s)	WT	10	1.1 (1.16-0.99)		3-S1A
		Het	13	1.19 (1.42-0.96)	ns vs. WT
		KO	12	1.1 (1.29-1.01)	ns vs. WT
5s light cues, last criterion session	Percent of trials correct	WT	10	77.62 ± 6.53		3-S1B
		Het	13	65.34 ± 4.71	t-test, ns
		KO	12	71.82 ± 4.43	t-test, ns
	Percent of trials incorrect	WT	10	6.9 ± 1.33
		Het	13	7.42 ± 1.13	t-test, ns
		KO	12	7.72 ± 1.84	t-test, ns
	Percent of trials omitted	WT	10	15.48 ± 6.50
		Het	13	26.67 ± 5.19	t-test, ns
		KO	12	20.76 ± 4.60	t-test, ns
Elecrophysiology
PPF (50 ms IPI)	FP2/FP1	WT	6	1.31 ± 0.09	Student's t-test, ns	NA
		Het	6	1.29 ± 0.08
		KO	6	1.28 ± 0.08
I/O function	slope	WT	5	2.07 ± 0.14	paired t-test, ns	4-S1
	*3 slices per rat/genotype	KO	5	1.84 ± 0.23
Hippocampal LTP	fEPSP (mV)	WT	6	167.4± 11.2	Repeated measures ANOVA, ***p<0.001	4A
*90 min after HFS	*1-2 slices per rat/genotype	Het	6	115.24 ±12.9
		KO	6	104.84 ± 5
Hippocampal LTD (in DHPG)	fEPSP (mV)	WT	6	71.7± 3.6	Repeated measures ANOVA, *p<0.05	4B
	*6 slices per rat/genotype	Het	6	73.33 ± 6.18
		KO	6	87.1 ± 6.18
Hippocampus-mPFC LTP	fEPSP (mV)	WT	5	137.16 ± 11.64	Repeated measures ANOVA, ***p<0.001	4C
*50 min after HFS		Het	6	105.37 ± 2.98
		KO	6	103.50 ± 3.53
I/O function_mPFC	slope	WT	6	0.96 ± 0.1	One-way ANOVA, ns	NA
		Het	6	0.93 ± 0.1
		KO	6	1.03 ± 0.1
Oxytocin treatment and behavior
Long-term social recognition memory (SD)
Familiar in saline	Investigation time (s)	Het	15	82.80 ± 5.38	paired t-test, ns	5A
Unfamiliar in saline				81.87 ± 6.17
Familiar in Oxt	Investigation time (s)	Het	15	48.60 ± 7.35	paired t-test, ***p<0.001
Unfamiliar in Oxt				127.20 ± 9.26
RDI in saline	Unfamiliar-Familiar/ Unfamiliar+Familiar			-0.009 ± 0.07	paired t-test, ***p<0.001
RDI in Oxt	Unfamiliar-Familiar/ Unfamiliar+Familiar			0.44 ± 0.07
Familiar in saline	Investigation time (s)	KO	8	96.87 ± 3.77	paired t-test, ns
Unfamiliar in saline				86.12 ± 9.22
Familiar in Oxt	Investigation time (s)	KO	8	68.75 ± 11.14	paired t-test, *p<0.05
Unfamiliar in Oxt				120.12 ± 11.84
RDI in saline	Unfamiliar-Familiar/ Unfamiliar+Familiar			-0.08 ± 0.05	paired t-test, *p<0.05
RDI in Oxt	Unfamiliar-Familiar/ Unfamiliar+Familiar			0.28 ± 0.1
Familiar in saline	Investigation time (s)	WT	7	46.00 ± 6.00	paired t-test, ***p<0.001	5-S1A
Unfamiliar in saline				117.86 ± 13.08
Familiar in Oxt	Investigation time (s)	WT	7	52 ± 8.52	paired t-test, ***p<0.001
Unfamiliar in Oxt				101 ± 11.98
RDI in saline	Unfamiliar-Familiar/ Unfamiliar+Familiar			0.421 ± 0.08	paired t-test, ns
RDI in Oxt	Unfamiliar-Familiar/ Unfamiliar+Familiar			0.34 ± 0.06
5-CSRT, 1 s light cues
Saline	Percent of trials correct	Het	7	52.14 ± 3.25	paired t-test, **p<0.01	5B
Oxt				66.07 ± 2.77
Saline		KO	6	57.5 ± 2.14	paired t-test, **p<0.01
Oxt				75.83 ± 3.8
Saline	Percent of trials incorrect	Het	7	13.93 ± 2.90	paired t-test, ns
Oxt				11.43 ± 1.96
Saline		KO	6	8.75 ± 2.80	paired t-test, ns
Oxt				7.92 ± 3.25
Saline	Percent of trials omitted	Het	7	33.9 ± 2.24	paired t-test, *p<0.05
Oxt				22.5 ± 3.5
Saline		KO	6	33.14 ± 3.64	paired t-test, *p<0.05
Oxt				16.25 ± 3.15
Saline	Percent of trials correct	WT	6	70.55 ± 4.7	paired t-test, ns	5-S1B
Oxt				68.61 ± 3.95
Saline	Percent of trials incorrect	WT	6	12.77 ± 3.12	paired t-test, ns
Oxt				14.72 ± 3.83
Saline	Percent of trials omitted	WT	6	16.66 ± 2.75	paired t-test, ns
Oxt				16.66 ± 2.06
Oxytocin treatment and plasticity
In vitro oxytocin+LTP (1x100 Hz)	fEPSP (mV)	WT, Oxt	4	156.32± 8.05	Repeated measures ANOVA, ***p<0.0001	6-S1A
*90 min after HFS	*6 slices per rat 4/genotype	WT, Saline		119.36 ± 2.867
		Het, Oxt	4	112.33 ± 2.85	Repeated measures ANOVA, ns
		Het, Saline		114.00 ± 2.09
		KO, Oxt	4	109.05 ± 5.02	Repeated measures ANOVA, ns
		KO, Saline		106.13 ± 6.03
In vitro oxytocin+LTP (4x100 Hz)-Cohort 1	fEPSP (mV)	WT, Oxt	4	158±10.80	Repeated measures ANOVA, ns	6A
*90 min after HFS	*6 slices per rat/genotype	WT, Saline		156.32± 2.71
		Het, Oxt	4	140.16 ± 8.72	Repeated measures ANOVA, ***p<0.0001
		Het, Saline		115.27 ± 4.06
		KO, Oxt	4	132.01 ± 5.42	Repeated measures ANOVA, ***p<0.0001
		KO, Saline		102.45 ± 3.02
In vitro oxytocin+LTP (4x100 Hz)-Cohort 2	fEPSP (mV) 5 slices, 4 rats	WT, Oxt	4	110 ± 3	One-way ANOVA, ns	6-S1B
*40 min after HFS	5 slices, 4 rats	WT, ACSF	4	109 ± 2
	4 slices, 4 rats	Het, Oxt	4	99 ± 1	One-way ANOVA, *p<0.05
	4 slices, 4 rats	Het, ACSF	4	115 ± 2
	6 slices, 4 rats	KO, Oxt	4	97 ± 2	One-way ANOVA, *p<0.05
	6 slices, 5 rats	KO, ACSF	5	112 ± 2
In vivo oxytocin+Hippocampus to mPC LTP	fEPSP (mV)	WT, Oxt	3	128.72± 2.8	Repeated measures ANOVA, ns	6B
*40 min after HFS		WT, Saline		126.1± 1.5
		Het, Oxt	4	123.45 ± 5.1	Repeated measures ANOVA, ***p<0.001
		Het, Saline		105.3 ± 2.31
		KO, Oxt	4	121.5 ± 3.7	Repeated measures ANOVA, *** p<0.001
		KO, Saline		103.5 ± 2
